# Supplementary material for: High-Resolution Magic Angle Spinning Metabolomic Profiling of IDH-Wild-Type Glioblastoma Reveals a Composite Surgical Sampling Signature Shaped by Clinical and Anatomical Tumor Features
Source: Metabolites. 2026 Apr 27;16(5):296. doi: 10.3390/metabo16050296 (PMC13208751; doi:10.3390/metabo16050296)
Supplement: Supplementary file 1 [file metabolites-16-00296-s001.zip]

Archive with 6 entries (6 files):
- Figure S1.pdf
- Figure S2.pdf
- Figure S3.pdf
- TableS1.pdf
- TableS2.pdf
- TableS3.pdf
